# Supplementary material for: The Effect of the Addition of Copper Particles in High-Density Recycled Polyethylene Matrices by Extrusion
Source: Polymers (Basel). 2022 Nov 30;14(23):5220. doi: 10.3390/polym14235220 (PMC9739686; doi:10.3390/polym14235220)
Supplement: Supplementary file 1 [file polymers-14-05220-s001.zip]

Archive with 1 entries (1 files):
- polymers-1991824-supplementary.pdf
